# Supplementary material for: A strategy for Cas13 miniaturization based on the structure and AlphaFold
Source: Nat Commun. 2023 Sep 8;14:5545. doi: 10.1038/s41467-023-41320-8 (PMC10491665; doi:10.1038/s41467-023-41320-8)
Supplement: Supplementary file 10 — Source Data File [file 41467_2023_41320_MOESM10_ESM.xlsx]

## Sheet: Fig.2
Fig.2b
Guide	Cas13	repeat1	repeat2	repeat3	Mean	Std. Deviation	P value	Figure
LMNA	NT	1	0.939392	0.762451	0.9006	0.1234	/	Fig 2b
	RfxCas13d	0.165633	0.151822	0.173152	0.1635	0.01082	0.0005	Fig 2b
	Δ1 RfxCas13d	0.328144	0.410339	0.41958	0.386	0.05034	0.002602	Fig 2b
	Δ2 RfxCas13d	0.291141	0.32024	0.371873	0.3278	0.04089	0.001584	Fig 2b
	Δ3 RfxCas13d	0.328212	0.283509	0.329455	0.3137	0.02618	0.001289	Fig 2b
	Δ4 RfxCas13d	0.105303	0.106026	0.129222	0.1135	0.01361	0.000391	Fig 2b
	Δ5 RfxCas13d	0.263532	0.220812	0.252714	0.2457	0.02221	0.000828	Fig 2b
	Δ6 RfxCas13d	0.359866	0.376139	0.382342	0.3728	0.01161	0.001802	Fig 2b
	Δ7 RfxCas13d	0.180538	0.18881	0.216174	0.1952	0.01865	0.000611	Fig 2b
	Δ8 RfxCas13d	0.258315	0.222646	0.242761	0.2412	0.01788	0.00079	Fig 2b
	mini-RfxCas13d	0.24594	0.198811	0.240415	0.2284	0.02576	0.000764	Fig 2b
NRAS	NT	1	0.839606	1.11724	0.9856	0.1394	/	Fig 2b
	RfxCas13d	0.157171	0.113422	0.126559	0.1324	0.02245	0.000471	Fig 2b
	Δ1 RfxCas13d	0.145436	0.138219	0.14	0.1412	0.00376	0.000467	Fig 2b
	Δ2 RfxCas13d	0.0933563	0.102277	0.072	0.08921	0.01556	0.000379	Fig 2b
	Δ3 RfxCas13d	0.27551	0.283937	0.235	0.2648	0.02616	0.000918	Fig 2b
	Δ4 RfxCas13d	0.169681	0.263926	0.181	0.2049	0.05146	0.000808	Fig 2b
	Δ5 RfxCas13d	0.291932	0.279041	0.311064	0.294	0.01611	0.001033	Fig 2b
	Δ6 RfxCas13d	0.254223	0.295085	0.252334	0.2672	0.02416	0.000921	Fig 2b
	Δ7 RfxCas13d	0.28986	0.312667	0.317	0.3065	0.01458	0.001102	Fig 2b
	Δ8 RfxCas13d	0.306042	0.263767	0.272	0.2806	0.02241	0.000982	Fig 2b
	mini-RfxCas13d	0.296386	0.32185	0.295	0.3044	0.01512	0.001091	Fig 2b
EGFR	NT	1	0.799608	0.903079	0.9009	0.1002	/	Fig 2b
	RfxCas13d	0.379277	0.374598	0.252073	0.3353	0.07213	0.001366	Fig 2b
	Δ1 RfxCas13d	0.416075	0.255031	0.27625	0.3158	0.0875	0.001594	Fig 2b
	Δ2 RfxCas13d	0.367704	0.419375	0.359432	0.3822	0.03248	0.001037	Fig 2b
	Δ3 RfxCas13d	0.379385	0.388077	0.405014	0.3908	0.01303	0.000943	Fig 2b
	Δ4 RfxCas13d	0.28727	0.313052	0.241817	0.2807	0.03607	0.000544	Fig 2b
	Δ5 RfxCas13d	0.223481	0.296677	0.268387	0.2628	0.03691	0.000492	Fig 2b
	Δ6 RfxCas13d	0.35459	0.344431	0.350371	0.3498	0.005104	0.000682	Fig 2b
	Δ7 RfxCas13d	0.307007	0.382452	0.276951	0.3221	0.05435	0.000923	Fig 2b
	Δ8 RfxCas13d	0.26908	0.337692	0.307863	0.3049	0.0344	0.000622	Fig 2b
	mini-RfxCas13d	0.351245	0.323451	0.332614	0.3358	0.01416	0.00064	Fig 2b
STAT6	NT	1	0.799608	0.903079	0.9009	0.1002	/	Fig 2b
	RfxCas13d	0.468187	0.425296	0.396829	0.4301	0.03592	0.001561	Fig 2b
	Δ1 RfxCas13d	0.496463	0.468609	0.487254	0.4841	0.01419	0.002043	Fig 2b
	Δ2 RfxCas13d	0.502101	0.447829	0.489479	0.4798	0.0284	0.00219	Fig 2b
	Δ3 RfxCas13d	0.513645	0.477039	0.422125	0.4709	0.04606	0.002509	Fig 2b
	Δ4 RfxCas13d	0.420858	0.375903	0.432523	0.4098	0.0299	0.001243	Fig 2b
	Δ5 RfxCas13d	0.402765	0.411197	0.383125	0.399	0.0144	0.001011	Fig 2b
	Δ6 RfxCas13d	0.315509	0.350357	0.439323	0.3684	0.06385	0.001485	Fig 2b
	Δ7 RfxCas13d	0.453715	0.366837	0.34847	0.3897	0.05622	0.001526	Fig 2b
	Δ8 RfxCas13d	0.484795	0.452241	0.378165	0.4384	0.05465	0.002171	Fig 2b
	mini-RfxCas13d	0.388231	0.332696	0.300106	0.3403	0.04456	0.000899	Fig 2b
Fig.2c
Guide	NT					RfxCas13d						mini-RfxCas13d
	repeat1	repeat2	repeat3	Mean	Std. Deviation	repeat1	repeat2	repeat3	Mean	Std. Deviation	P value	repeat1	repeat2	repeat3	Mean	Std. Deviation	P value
KRAS	1	1.12556	1.22741	1.118	0.1139	0.275282	0.194627	0.304705	0.2582	0.05699	0.0095	0.127289	0.124933	0.132783	0.1283	0.004028	0.0065
MATAL1	1	1.06136	1.11186	1.058	0.05602	0.391391	0.488886	0.506343	0.4622	0.06195	0.0006	0.339012	0.340131	0.359539	0.3462	0.01154	0.0022
HRAS	1	0.936185	0.853675	0.93	0.07336	0.682319	0.524413	0.494456	0.5671	0.1009	0.0087	0.278	0.28	0.289457	0.2825	0.00612	0.0077
NF2	1	0.928	0.763	0.897	0.1215	0.671	0.576	0.638	0.6283	0.04823	0.0998	0.24	0.289	0.26	0.263	0.02464	0.0208
STAT1	1	0.820128	0.847904	0.8893	0.09683	0.212649	0.235832	0.225151	0.2245	0.0116	0.0134	0.275719	0.324933	0.323275	0.308	0.02795	0.0232
STAT1-2	1	0.820128	0.847904	0.8893	0.09683	0.313828	0.350845	0.329833	0.3315	0.01856	0.021	0.2004	0.169111	0.162856	0.1775	0.02011	0.0062
RAF1	1	0.783	0.904	0.8957	0.1087	0.443	0.605	0.459	0.5023	0.08927	0.1115	0.273	0.282	0.264	0.273	0.009	0.017
TRAF7	1	0.825318	0.792895	0.8727	0.1114	0.296263	0.350805	0.414922	0.354	0.05939	0.0509	0.382581	0.340082	0.434966	0.3859	0.04753	0.0353
PPARG	1	0.930955	0.840033	0.9237	0.08023	0.464936	0.607251	0.502837	0.525	0.0737	0.0434	0.423868	0.4415	0.346202	0.4039	0.0507	0.0046
XYL2	1	0.846562	0.846562	0.8977	0.08859	0.611123	0.521	0.523	0.5517	0.05146	0.0059	0.507655	0.578418	0.561352	0.5491	0.03693	0.0619
RPASP58	1	0.790881	0.824513	0.8718	0.1123	0.398722	0.409156	0.461166	0.423	0.03345	0.0429	0.512794	0.575759	0.495993	0.5282	0.04205	0.0752
NFKB1	1	0.878867	0.873827	0.9176	0.07144	0.509766	0.392263	0.455259	0.4524	0.0588	0.0039	0.397406	0.432277	0.428056	0.4192	0.01903	0.0167

## Sheet: Fig.3
Fig.3e
Guide	Cas13	repeat1	repeat2	repeat3	Mean	Std. Deviation	P value	Figure
KRAS	NT	1	1.04522	0.872541	0.9726	0.08955	/	Fig 3e
	EsCas13d	0.104847	0.0842573	0.105189	0.0981	0.01199	0.0065	Fig 3e
	mini-EsCas13d	0.064	0.0744704	0.0730461	0.07051	0.005679	0.0052	Fig 3e
EGFR	NT	1	0.961183	1.24656	1.069	0.1548	/	Fig 3e
	EsCas13d	0.342342	0.313737	0.252	0.3027	0.04617	0.0331	Fig 3e
	mini-EsCas13d	0.27797	0.241099	0.224447	0.2478	0.02739	0.0226	Fig 3e
PPIB	NT	1	0.867777	0.672168	0.8466	0.1649	/	Fig 3e
	EsCas13d	0.477732	0.337824	0.297	0.3709	0.09478	0.0171	Fig 3e
	mini-EsCas13d	0.220241	0.209615	0.208437	0.2128	0.006502	0.0316	Fig 3e
PPARG	NT	1	0.828745	0.68968	0.8395	0.1554	/	Fig 3e
	EsCas13d	0.540737	0.692555	0.511214	0.5815	0.0973	0.0497	Fig 3e
	mini-EsCas13d	0.482634	0.37579	0.377095	0.4118	0.06131	0.03	Fig 3e
MATAL1	NT	1	0.974378	1.24522	1.073	0.1495	/	Fig 3e
	EsCas13d	0.636211	0.60305	0.625662	0.6216	0.01694	0.0408	Fig 3e
	mini-EsCas13d	0.64644	0.692266	0.646635	0.6618	0.0264	0.0472	Fig 3e
NRAS	NT	1	0.824594	0.875116	0.8999	0.09029	/	Fig 3e
	EsCas13d	0.372885	0.380304	0.338491	0.3639	0.02231	0.0148	Fig 3e
	mini-EsCas13d	0.661675	0.790813	0.599622	0.684	0.09754	0.0419	Fig 3e
Fig.3f
Guide	Cas13	repeat1	repeat2	repeat3	Mean	Std. Deviation	P value	Figure
KRAS	NT	1	0.781697	0.643545	0.8084	0.1797	/	Fig 3f
	RspCas13d	0.18643	0.170881	0.167126	0.1748	0.01023	0.0357	Fig 3f
	mini-RspCas13d	0.287961	0.216693	0.252873	0.2525	0.03564	0.0414	Fig 3f
EGFR	NT	1	0.856858	0.593464	0.8168	0.2062	/	Fig 3f
	RspCas13d	0.121784	0.0759	0.103059	0.1002	0.02307	0.0393	Fig 3f
	mini-RspCas13d	0.073908	0.088285	0.086511	0.0829	0.007839	0.0411	Fig 3f
PPIB	NT	1	0.867777	0.672168	0.8466	0.1649	/	Fig 3f
	RspCas13d	0.352	0.555	0.307	0.4047	0.1321	0.0288	Fig 3f
	mini-RspCas13d	0.616708	0.509918	0.447	0.5245	0.08579	0.0346	Fig 3f
PPARG	NT	1	0.828745	0.68968	0.8395	0.1554	/	Fig 3f
	RspCas13d	0.747425	0.646176	0.602904	0.6655	0.07417	0.105	Fig 3f
	mini-RspCas13d	0.613868	0.656561	0.575146	0.6152	0.04072	0.1718	Fig 3f
MATAL1	NT	1	0.832199	0.753145	0.8618	0.1261	/	Fig 3f
	RspCas13d	0.548666	0.5544	0.587638	0.5636	0.02104	0.0497	Fig 3f
	mini-RspCas13d	0.485654	0.49005	0.502432	0.4927	0.0087	0.0434	Fig 3f
NRAS	NT	1	0.824594	0.875116	0.8999	0.09029	/	Fig 3f
	RspCas13d	0.499617	0.565403	0.483493	0.5162	0.04339	0.0456	Fig 3f
	mini-RspCas13d	0.568636	0.623103	0.598814	0.5969	0.02729	0.0495	Fig 3f

## Sheet: Fig.5
Fig.5c
Guide	Cas13	repeat1	repeat2	repeat3	Mean	Std. Deviation	P value	Figure
KRAS	NT	1	0.926933	1.08917	1.005	0.08125	/	Fig 5c
	PspCas13b	0.035591	0.0389341	0.0263331	0.03362	0.006528	0.0042	Fig 5c
	mini-PspCas13b	0.045	0.0324051	0.0351446	0.03752	0.006624	0.0036	Fig 5c
EGFR	NT	1	0.905	0.962	0.9557	0.04782	/	Fig 5c
	PspCas13b	0.229	0.149	0.195	0.191	0.04015	0.0141	Fig 5c
	mini-PspCas13b	0.105	0.094	0.1	0.09967	0.005508	0.0013	Fig 5c
HRAS	NT	1	0.764212	0.860865	0.875	0.1185	/	Fig 5c
	PspCas13b	0.186739	0.167295	0.187822	0.1806	0.01155	0.0128	Fig 5c
	mini-PspCas13b	0.390995	0.383033	0.452665	0.4089	0.03811	0.0355	Fig 5c
STAT3	NT	1	0.949741	0.845743	0.9318	0.07867	/	Fig 5c
	PspCas13b	0.143758	0.14728	0.129934	0.1403	0.009169	0.0041	Fig 5c
	mini-PspCas13b	0.281072	0.327817	0.317034	0.3086	0.02448	0.0119	Fig 5c
NRAS	NT	1	1.12755	1.07897	1.069	0.06437	/	Fig 5c
	PspCas13b	0.221784	0.164731	0.218646	0.2017	0.03207	0.0059	Fig 5c
	mini-PspCas13b	0.267512	0.215125	0.261468	0.248	0.02866	0.0062	Fig 5c
PPIB	NT	1	0.820977	0.718558	0.8465	0.1424	/	Fig 5c
	PspCas13b	0.395415	0.470266	0.273524	0.3797	0.0993	0.0375	Fig 5c
	mini-PspCas13b	0.481599	0.449257	0.415246	0.4487	0.03318	0.0379	Fig 5c
PPARG	NT	1	0.81738	0.83703	0.8848	0.1002	/	Fig 5c
	PspCas13b	0.30912	0.2908	0.30846	0.3028	0.01039	0.0134	Fig 5c
	mini-PspCas13b	0.57506	0.48284	0.42153	0.4931	0.07728	0.0403	Fig 5c
B4GALNT1	NT	1	0.975709	1.02785	1.001	0.02609	/	Fig 5c
	PspCas13b	0.513191	0.568979	0.479214	0.5205	0.04532	0.0112	Fig 5c
	mini-PspCas13b	0.419845	0.373717	0.407154	0.4002	0.02383	0.0106	Fig 5c
Fig.5d
Guide	Cas13	repeat1	repeat2	repeat3	Mean	Std. Deviation	P value	Figure
KRAS	NT	1	0.978974	0.877642	0.9522	0.06542	/	Fig 5d
	PbuCas13b	0.157481	0.179662	0.149096	0.1621	0.01579	0.0027	Fig 5d
	mini-PbuCas13b	0.10438	0.10939	0.11401	0.1093	0.004816	0.0036	Fig 5d
EGFR	NT	1	0.968071	0.824658	0.9309	0.09339	/	Fig 5d
	PbuCas13b	0.185452	0.197423	0.161854	0.1816	0.0181	0.0056	Fig 5d
	mini-PbuCas13b	0.202823	0.161373	0.196112	0.1868	0.02225	0.0093	Fig 5d
HRAS	NT	1	0.764212	0.860865	0.875	0.1185	/	Fig 5d
	PbuCas13b	0.397739	0.281588	0.317796	0.3324	0.05943	0.0063	Fig 5d
	mini-PbuCas13b	0.304125	0.417405	0.304465	0.342	0.0653	0.0078	Fig 5d
STAT3	NT	1	0.949741	0.845743	0.9318	0.07867	/	Fig 5d
	PbuCas13b	0.21262	0.18192	0.188838	0.1945	0.0161	0.0047	Fig 5d
	mini-PbuCas13b	0.139099	0.120402	0.132755	0.1308	0.009508	0.0049	Fig 5d
NRAS	NT	1	1.12755	1.07897	1.069	0.06437	/	Fig 5d
	PbuCas13b	0.564302	0.486248	0.586282	0.4607	0.1208	0.0208	Fig 5d
	mini-PbuCas13b	0.464686	0.493427	0.345001	0.4298	0.07451	0.0125	Fig 5d
PPIB	NT	1	0.820977	0.718558	1.001	0.02609	/	Fig 5d
	PbuCas13b	0.597699	0.579988	0.539374	0.3774	0.071	0.0431	Fig 5d
	mini-PbuCas13b	0.496805	0.393088	0.500451	0.4108	0.09249	0.031	Fig 5d
PPARG	NT	1	0.81738	0.83703	0.9318	0.07867	/	Fig 5d
	PbuCas13b	0.32817	0.32937	0.27786	0.1945	0.0161	0.0134	Fig 5d
	mini-PbuCas13b	0.34939	0.36225	0.31374	0.1308	0.009508	0.017	Fig 5d
B4GALNT1	NT	1	0.975709	1.02785	1.069	0.06437	/	Fig 5d
	PbuCas13b	0.348923	0.458192	0.325011	0.4607	0.1208	0.012	Fig 5d
	mini-PbuCas13b	0.538263	0.431835	0.468683	0.4298	0.07451	0.022	Fig 5d

## Sheet: Fig.6
Fig 6b
	Vx					mini-Vx
	Repeat1	Repeat2	Repeat3	Mean	Std. Deviation	Repeat1	Repeat2	Repeat3	Mean	Std. Deviation	P value	Figure
COG3	26	15	19	20.15	5.534	30	20	14	21.43	7.948	0.9915	Fig 6b
GLI1	16	26	13	18.64	6.456	25	27	8	20.22	10.06	0.9846	Fig 6b
PPIB	10	13	/	11.5	2.121	12	11	/	11.5	0.7071	>0.9999	Fig 6b
Fig 6c
COG3	A1	A2	A4	A5	A6	A14	A18	A20	A25	A26	A30	A33	A36	A37	A40	A41	A42	A52	A57	A58	A60	A61	A62	A63	A66	A68	A70
mini-Vx-repeat1	0	0	0	0	0	0	0	0	0	0	0	0	0	1.97	0	0.36	11.85	0	0	0	0	0	0	0	0	4.08	0
mini-Vx-repeat2	0	0	0	0	0	0	0	0	0	0	0	0.67	2.41	2.6	0	2.6	17.88	0	0	0	0	0	0	0	0	0	0
mini-Vx-repeat3	0	0	0	0	0	0	0	0	0	0.35	1.39	0	1.39	2.29	0	0	13.07	0	0	0	0	0	0	0	0	0	0
Vx-repeat1	0	0	0	0	0	0	0	0	0	2.92	0	0	2.92	2.92	0	2.92	13.75	0	0	2.33	0	0	0	0	0	0	0
Vx-repeat2	0	0	0	0	0	0	0	0	0	0	0	0	0	0	0	0	21.28	0	0	0	0	0	0	0	0	0	0
Vx-repeat3	0	0	0	0	0	0	0	0	0	0	0	0	0	1.37	0	0.81	23.28	0	0	0	0	0	0	0	0	0	0
Fig 6d
GLI1	A1	A4	A6	A14	A17	A20	A24	A26	A27	A35	A39	A44	A46	A52	A54	A57	A58	A60	A64	A66	A67
mini-Vx-repeat1	0	0	0	0	0	0	0	0	0	0	0	7.67	0	0	0	0	0	0	0	0	0
mini-Vx-repeat2	0	0	0	0	0	0	0	0	0	0	0	9.67	0	0	0	0	0	0	0	0	0
Vx-repeat1	0	0	0	0	0	0	0	0	0	0	0	11.57	0	0	0	0	0	0	0	0	2.85
Vx-repeat2	0	0	0	0	0	0	0	0	0	0	0	16.28	0	0	0	0	0	0	0	0	0
Fig 6g
Fig 6f
Pcsk9 mRNA in liver	1	2	3	4	5	6	Mean	Std. Deviation	P value	Figure
Noninjected	1	0.88967	0.817419	0.995437	1.21254	0.987945	0.9838	0.1336	/	Fig 6f
AAV8-crPCSK9	0.34892	0.299	0.354006	0.34874	0.317449	0.382918	0.3418	0.02954	0.48	Fig 6f
Fig 6h
Total cholesterol(mmol/L)	1	2	3	4	5	6	Mean	Std. Deviation	P value	Figure
Noninjected	2.23	2.14	2.47	2.07	2.36	2.31	2.263	0.1469	/	Fig 6h
AAV8-crPCSK9	1.42	1.33	1.28	1.57	1.21	1.52	1.388	0.1402	0.03	Fig 6h
Fig 6i
ALT(U/L)	1	2	3	4	5	6	Mean	Std. Deviation	P value	Figure
Noninjected	82	77	71	69	74	66	73.17	5.776	/	Fig 6i
AAV8-crPCSK9	65	55	52	49	59	61	56.83	5.947	0.03	Fig 6i
Fig 6j
AST(U/L)	1	2	3	4	5	6	Mean	Std. Deviation	P value	Figure
Noninjected	283	291	299	274	260	267	279	14.76	/	Fig 6j
AAV8-crPCSK9	256	253	283	326	311	305	289	30.1	0.03	Fig 6j

## Sheet: Fig. S2
Fig. S2a
Fig. S2b

## Sheet: Fig. S3
Fig.S3a
	pspCas13b-different temperature					RfxCas13d-different temperature
Fig.S3b
	pspCas13b-different concentrations of IPTG						RfxCas13d-different concentrations of IPTG
Fig.S3c	PspCas13b						RfxCas13d

## Sheet: Fig. S4
Fig.S4a						Fig.S4b
	RfxCas13d						mini-RfxCas13d
Fig.S4c						Fig.S4d
	PspCas13b							mini-PspCas13b
Fig.S4e						Fig.S4f
Fig.S4g						Fig.S4h

## Sheet: Fig. S6
Fig. S6a
Cas13	KRAS-mismatch	repeat1	repeat2	repeat3	Mean	Std. Deviation	P value	Figure
RfxCas13d	M30	0.740433	0.599557	0.725152	0.6884	0.0773	0.023716	Fig S6a
	M28	0.673065	0.800918	0.727588	0.7339	0.06416	0.03114	Fig S6a
	M26	0.583247	0.707187	0.685033	0.6585	0.0661	0.018217	Fig S6a
	M24	0.824956	0.736749	0.586458	0.7161	0.1206	0.037224	Fig S6a
	M22	0.938966	0.918165	0.844975	0.9007	0.04937	0.123275	Fig S6a
	M20	0.885657	0.846893	0.923215	0.8853	0.03816	0.103888	Fig S6a
	M18	0.865931	0.838152	0.811034	0.8384	0.02745	0.066197	Fig S6a
	M16	0.470048	0.312835	0.452848	0.4119	0.08623	0.004818	Fig S6a
	M14	0.532035	0.560448	0.505796	0.5328	0.02733	0.007135	Fig S6a
	M12	0.301687	0.283254	0.317199	0.3007	0.01699	0.002133	Fig S6a
	M10	0.219414	0.265131	0.206405	0.2303	0.03084	0.00162	Fig S6a
	M8	0.289433	0.249545	0.233722	0.2576	0.02871	0.001808	Fig S6a
	M6	0.198654	0.35825	0.24049	0.2658	0.08275	0.002397	Fig S6a
	M4	0.435101	0.262206	0.407349	0.3682	0.09285	0.004066	Fig S6a
	M2	0.364962	0.325688	0.283118	0.3246	0.04093	0.002524	Fig S6a
	M0	0.275282	0.194627	0.304705	0.2582	0.05699	0.002011	Fig S6a
	NT	1	1.03994	1.37314	1.138	0.2049	/	Fig S6a
mini-RfxCas13d	M30	0.546081	0.885036	0.842797	0.758	0.1847	0.075642	Fig S6a
	M28	0.882942	0.756266	0.85754	0.8322	0.06702	0.070125	Fig S6a
	M26	1.05747	0.796937	0.836899	0.8971	0.1403	0.168624	Fig S6a
	M24	0.975009	1.00518	1.01392	0.998	0.02042	0.305238	Fig S6a
	M22	0.740534	0.708743	0.891865	0.7804	0.09785	0.052672	Fig S6a
	M20	0.828006	0.80434	0.885531	0.8393	0.04176	0.068811	Fig S6a
	M18	1.03673	0.948504	1.07181	1.019	0.06353	0.392196	Fig S6a
	M16	0.829376	0.639882	0.789009	0.7528	0.09981	0.043006	Fig S6a
	M14	0.260309	0.371579	0.199226	0.277	0.08739	0.002593	Fig S6a
	M12	0.168545	0.29888	0.355482	0.2743	0.09586	0.002714	Fig S6a
	M10	0.361728	0.285134	0.293574	0.3135	0.042	0.002409	Fig S6a
	M8	0.281224	0.224991	0.306028	0.2707	0.04152	0.00199	Fig S6a
	M6	0.362721	0.400181	0.443405	0.4021	0.04038	0.003651	Fig S6a
	M4	0.308013	0.429272	0.472909	0.4034	0.08544	0.004595	Fig S6a
	M2	0.670208	0.397339	0.542628	0.5367	0.1365	0.013394	Fig S6a
	M0	0.127289	0.124933	0.132783	0.1283	0.004028	0.001036	Fig S6a
	NT	1	1.03994	1.37314	1.138	0.2049	/	Fig S6a
hfRfxCas13d	M30	1.1348	0.98393	1.25143	1.123	0.1341	0.560719	Fig S6a
	M28	0.940916	1.10195	0.75952	0.9341	0.1713	0.140335	Fig S6a
	M26	1.01541	0.865819	0.847735	0.9097	0.09203	0.074334	Fig S6a
	M24	0.805717	0.919954	0.962982	0.8962	0.08128	0.062729	Fig S6a
	M22	0.944965	0.933394	1.03425	0.9709	0.05519	0.111911	Fig S6a
	M20	0.477986	0.513615	0.85251	0.6147	0.2067	0.022412	Fig S6a
	M18	0.810452	0.793704	1.16399	0.9227	0.2091	0.157495	Fig S6a
	M16	0.684274	0.831267	0.727307	0.7476	0.07557	0.018998	Fig S6a
	M14	0.704227	0.883907	0.879	0.8224	0.1024	0.038673	Fig S6a
	M12	0.68004	0.521688	0.414183	0.5386	0.1337	0.008078	Fig S6a
	M10	0.59811	0.571215	0.584829	0.5847	0.01345	0.005326	Fig S6a
	M8	0.672581	0.717915	0.634101	0.6749	0.04195	0.009917	Fig S6a
	M6	0.633486	0.674096	0.777305	0.695	0.07415	0.013161	Fig S6a
	M4	0.632484	0.657742	0.868491	0.7196	0.1296	0.022534	Fig S6a
	M2	0.601477	0.546112	0.604373	0.584	0.03283	0.005527	Fig S6a
	M0	0.576454	0.595337	0.47935	0.5504	0.06223	0.005175	Fig S6a
	NT	1	1.24201	1.38933	1.21	0.1966	/	Fig S6a
Fig. S6b
Cas13	KRAS-length	repeat1	repeat2	repeat3	Mean	Std. Deviation	P value	Figure
RfxCas13d	10	0.981555	1.19832	0.613173	0.931	0.2958	0.878662	Fig S6b
	15	0.972204	0.669081	0.678536	0.7733	0.1723	0.320496	Fig S6b
	18	0.564905	0.701295	0.612754	0.6263	0.0692	0.015161	Fig S6b
	21	0.571678	0.453106	0.436471	0.4871	0.07373	0.003896	Fig S6b
	24	0.768528	0.796653	0.889129	0.8181	0.0631	0.270794	Fig S6b
	27	0.0851012	0.110864	0.20215	0.1327	0.06151	0.000294	Fig S6b
	30	0.106367	0.042129	0.116481	0.08833	0.04033	0.000164	Fig S6b
	33	0.293462	0.338099	0.226843	0.2861	0.05599	0.00063	Fig S6b
	36	0.440789	0.442548	0.562201	0.4818	0.0696	0.003443	Fig S6b
	40	0.0808586	0.0885692	0.0834164	0.08428	0.003927	0.000116	Fig S6b
	45	1.04699	0.563961	0.862728	0.8246	0.2438	0.635592	Fig S6b
	50	0.237182	0.132984	0.379434	0.2499	0.1237	0.001917	Fig S6b
	NT	1	0.894023	0.811521	0.9018	0.09448	/	Fig S6b
mini-RfxCas13d	10	1.26254	1.00714	1.10126	1.124	0.1292	0.562967	Fig S6b
	15	1.15702	0.993634	0.902336	1.018	0.129	0.7284	Fig S6b
	18	1.25696	1.01174	1.06138	1.11	0.1296	0.607502	Fig S6b
	21	0.784797	0.832657	0.746111	0.7879	0.04335	0.10916	Fig S6b
	24	0.482041	0.589609	0.478093	0.5166	0.06327	0.01471	Fig S6b
	27	0.768082	0.878815	0.870105	0.839	0.06157	0.017549	Fig S6b
	30	0.563284	0.474303	0.473589	0.5037	0.05158	0.003051	Fig S6b
	33	1.24643	1.32441	1.12018	1.23	0.1031	0.021388	Fig S6b
	36	1.37331	0.949282	0.953047	1.092	0.2437	0.045279	Fig S6b
	40	1.0172	0.800324	1.05281	0.9568	0.1367	0.025719	Fig S6b
	45	1.40931	0.905261	1.10711	1.141	0.2537	0.07543	Fig S6b
	50	1.31586	1.25036	1.45148	1.339	0.1026	0.052117	Fig S6b
	NT	1	0.868	0.775	0.881	0.1131	/	Fig S6b
hfRfxCas13d	10	1.26619	1.32224	0.929553	1.173	0.2124	0.070571	Fig S6b
	15	1.17355	1.2787	1.25932	1.237	0.05596	0.23977	Fig S6b
	18	1.27257	1.33977	0.950413	1.188	0.2081	0.082389	Fig S6b
	21	1.03811	0.974093	0.945128	0.9858	0.04758	0.253585	Fig S6b
	24	0.655372	0.685931	0.712046	0.6844	0.02837	0.00821	Fig S6b
	27	0.66737	0.770773	0.677728	0.7053	0.05695	0.602224	Fig S6b
	30	0.352471	0.366808	0.320334	0.3465	0.0238	0.006262	Fig S6b
	33	0.757204	0.773387	0.719434	0.75	0.02769	0.016747	Fig S6b
	36	0.870567	0.858943	0.880375	0.87	0.01073	0.245597	Fig S6b
	40	0.784216	0.814354	0.731214	0.7766	0.04209	0.500374	Fig S6b
	45	0.988821	0.924066	0.894631	0.9358	0.04819	0.180824	Fig S6b
	50	0.978361	0.794252	0.80288	0.8585	0.1039	0.006521	Fig S6b
	NT	1	1.41882	1.46114	1.293	0.2549	/	Fig S6b

## Sheet: Fig. S15
Fig. S15a
Cas13	Pcsk9 mRNA in cell	repeat1	repeat2	repeat3	Mean	Std. Deviation	P value	Figure
/	/	1	1.02015	1.03987	1.02	0.01993	/	Fig S15a
RfxCas13d	crRNA1	0.130761	0.097689	0.114398	0.1143	0.01654	<0.0001	Fig S15a
	crRNA2	0.117829	0.149066	0.148747	0.1385	0.01794	<0.0001	Fig S15a
	crRNA3	0.233215	0.22913	0.224944	0.2291	0.004136	<0.0001	Fig S15a
mini-RfxCas13d	crRNA1	0.164821	0.15586	0.183237	0.168	0.01396	<0.0001	Fig S15a
	crRNA2	0.181538	0.18665	0.172411	0.1802	0.007213	<0.0001	Fig S15a
	crRNA3	0.166063	0.156935	0.197605	0.1735	0.02134	<0.0001	Fig S15a
Fig. S15b
	WT					AAV
	repeat1	repeat2	repeat3	Mean	Std. Deviation	repeat1	repeat2	repeat3	Mean	Std. Deviation	P value	Figure
primer-1	1	1.39953	1.42614	1.275	0.2387	131.372	124.192	104.15	119.9	14.11	0.0093	Fig S15b
primer-2	1	1.25756	1.56195	1.273	0.2813	82.446	110.72	88.7557	93.97	14.84	0.0152	Fig S15b
Fig. S15c					Fig. S15d
Fig. S15e					Fig. S15f
